# Supplementary material for: Distinct cellular responses differentiating alcohol- and hepatitis C virus-induced liver cirrhosis
Source: Virol J. 2006 Nov 22;3:98. doi: 10.1186/1743-422X-3-98 (PMC1676004; doi:10.1186/1743-422X-3-98)
Supplement: Additional File 1 — "Genes differentially regulated in Figure Figure 2B" The table lists gene names for heat map shown in Figure 2B. [file 1743-422X-3-98-S1.xls]

## Sheet: Sheet1
Additional file 1: Genes differentially regulated in Figure 2B
Gene Name
ABCG2
ABL1
BATF
BCL2A1
CCL19
CCL21
CCL5
CCND1
CCND3
CCR6
CCR7
CD19
CD2
CD36
CD37
CD3D
CD3E
CD3G
CD3Z
CD4
CD5
CD6
CD79A
CD8A
CD8B1
CDKN1A
CFLAR
CR2
DPP4
EGR1
ELF4
FCGR1A
FCGR2B
FUS
G1P2
ID2
IGF2R
IL4R
IRF1
IRF4
IRS2
ITPKB
KCNN4
LAT
LCK
LIF
LTB
LTBR
MAF
MVP
NFATC1
NPY1R
NT5E
PIK3CD
PIM1
PIM2
PRKCZ
PTEN
RAC2
RELB
RUNX3
SH2D1A
SMARCA4
SOCS3
SPIB
STAT5A
TNFSF10
VAV1
XRCC5
ZAP70
