# Supplementary material for: Distinct cellular responses differentiating alcohol- and hepatitis C virus-induced liver cirrhosis
Source: Virol J. 2006 Nov 22;3:98. doi: 10.1186/1743-422X-3-98 (PMC1676004; doi:10.1186/1743-422X-3-98)
Supplement: Additional File 2 — "Goup I and II gene names for Figure 3A" The table list gene names for biological function groups in Figure 3A. [file 1743-422X-3-98-S2.xls]

## Sheet: Sheet1
Additional file 2: Group I and II gene names for Figure 3A
Group I	Group II
A1A	182-FIP
AAA85332	AAD28091
AAK31375	ACTA2
ABP1	ADAMTS1
acetolactate synthase	ADAMTS4
ACIN1	ADCYAP1
ACSL5	AKAP9
ACTB	AL530945
ACTG1	ANGPT1
ACTG2	ANXA2
ACY1	ANXA3
AGPAT2	ANXA5
AGXT	ASPN
AIF1	ATP1A1
AL535356	ATP1B3
AL580466	ATP2A2
alpha2C2AR	B3GALT3
ANKRD7	BAB25692
ANKS1	BATF
ANXA9	BC001748
APEX1	BCL2A1
APOA1	BRAP
APOC2	C10orf10
ARF4L	C1orf24
ARFGAP1	C6orf133
ARHGAP10	CCNG2
ARHGEF1	CCT2
ARHN	CD24
ARID1A	CD34
ASL	CD69
ASNA1	CFTR
ATPSB	CLDN10
BAB23743	CNN3
BAB24598	COL10A1
BAB31876	COL4A3
Bak-2	COL4A4
BANF1	CRA
BC004948	CRYAB
BCL7B	CSPG2
BF	CTGF
BLOC1S1	CTNND2
BLVRB	CXCL1
BSG	CXCL10
C19orf32	CXCL3
C1QB	CXCL6
C3	CYP1B1
C8G	CYR61
C9orf158	DDR1
CAC37738	DDX18
CAC38933	DEK
CAPN1	DKK3
CAPN5	DLL1
CASP10	DPYSL3
CCL15	DSIPI
CCR3	DTNA
CCS	DUSP4
CD4	DYRK1A
CD99	E2F3
CEBPA	EBI2
CGA	EDNRA
Chp	EMP1
CHRNA4	EPHA3
CLDN1	EPS8
CLECSF14	ESTs
CLN3	EVA1
CLTB	F2RL1
CLU	F3
CMKBR3	FABP4
CNN1	FABP5
COPS7B	FAM3C
COPZ1	FBN1
COPZ2	FLJ10134
COX6B	FLJ22761
CPT2	FOXC1
CREG	FY
CRHBP	FZD7
CRSP2	G0S8
CSF1	GEM
CSF1R	GJA5
CSK	GPC3
CSNK2B	GPR171
CST1	GPR56
CST2	GRIA2
CST4	HAND2
CST5	HOMER1
CTNND1	HSPA4
CTNS	HSPB8
CTSB	HSPG2
CTSW	ID4
CUTL2	IER3
CYBA	IL18
CYP11A1	IL1B
CYP27A1	IL6
CYP2C19	IL7R
CYP4F11	INSIG1
DAZAP2	interferon-gamma receptor alpha chain gene
DBNL	IRAK3
DC-TM4F2	JAG1
DCXR	JAM3
dd-4	KCTD12
DLL4	KIAA0052
DNA2L	KIAA0767
DRG2	KIAA1441
ECM1	KIT
EDN3	KLF4
EHHADH	LAMA2
EIF4EBP1	LAMB1
EIF5B	LGALS3
ELMO1	LHFP
EMD	LRRFIP1
EPHB4	MAD
ERAL1	MAP1B
F9	MAP3K8
FAAH	MCL1
FAM38A	MGP
FBP1	MIDORI
FCGRT	MMP7
FGB	MMP9
FGFR4	MTHFD2
FKBP1A	MUC13
FLJ10815	MYB
FLJ13868	MYNN
FLJ20920	NEDD9
FLJ30656	NMES1
FLN29	nuclear protein SDK3
FOLR2	NUPL1
FPGS	OGN
FTL	OSMR
FXYD1	PBEF1
GAA	PDGFA
GAS6	PDGFRA
GATA4	PDLIM3
GCAT	PFKP
GCFC	PIK3R3
GFRA2	platelet-derived growth factor A-chain
GGT1	PLSCR1
GGTLA1	PLXNC1
GLS2	PMAIP1
GMPR	PMP22
GNB2	PRED48
GPSN2	PSCDBP
GPX2	QPCT
H1FX	RAB33A
HAO2	RAPGEF5
HCP5	RASL11B
HDAC5	RGS1
H-IDH gamma	RGS2
HIST1H2BD	RHOH
histamine H2 receptor	RKHD3
HKR3	ROBO1
HLA-B	RORC
HLA-C	RPL23
HLA-G	RPL9
HNF4A	RTN1
HPD	SCTR
HPX	SEMA3C
HRBL	SFRP4
HSD3B7	SFRS7
HSF4	SLBP
HSPCB	SLC2A3
HUMAGCGB	SLC38A1
HUSI-II	SLC4A7
IDH3G	SLIT2
IFITM2	SMOC2
IGFBP4	SNAI1
IGSF8	SPARCL1
ILK	STAG2
INHA	STC2
IRF3	STMN2
ISGF3G	TAC1
ITGA5	TACSTD1
ITGB4BP	TACSTD2
ITIH4	TAGLN
J00125	TEB4
KCNAB2	TFF3
KCNK3	THBS2
KHK	TMPRSS3
Ki-67	TNFAIP3
KIAA0342	TNFRSF10B
KIAA1539	TNFRSF17
KPNA1	TNFSF11
KRT8	TNIK
LAPTM4B	TNRC3
LCAT	TPARL
LEMD1	TRAF2
LGALS3BP	TRAP3
LMAN2	TTN
LMNA	TU3A
LMX1B	TUBA3
LOC283820	UBD
LOC51058	VCL
LOC51257	VIM
LOC90133	WISP1
LY6E
Lysophospholipase
M11S1
MAL
MAP1LC3A
MAP3K3
MAPKBP1
MARCO
MAZ
MBL2
MCRS1
MEOX2
MEST
MGAT1
MGC10433
MGC10540
MGC26694
MLF2
MLLT3
MLP
MOGAT2
MPP1
MPST
MSLN
MT1A
MT1B
MT1L
MT1X
MYH14
MYO18A
NAPA
NCOA4
NDUFC2
NDUFV1
NETO2
NFRKB
NIPSNAP1
NLT
NME1
NOV
NOVA2
NPIP
NR1H2
NUCB1
NUP210
ODF2
OS-9
P4HB
PBXIP1
PCOLN3
PCTK1
PEMT
PFN1
PGLS
PIK4CB
PITRM1
PKD2
PKLR
PKM2
PLCD1
PLD3
PLG
PLXNB2
PON1
PPIF
PPP1R1A
PPP2R4
PPP6C
PRAME
PRCP
PRDX2
PRDX5
protocadherin 42
PRR3
PTK7
PTOV1
RAB24
RAB26
RAB8A
RAMP3
RAP1B
RBMS3
RBP4
RHOD
RNASE4
RNU3IP2
RPL28
RRBP1
SART1
SCAM-1
SDC3
SEC6L1
SERPINA1
SERPINA10
SERPINA3
SERPINF1
SERPINF2
SLC13A3
SLC1A4
SLC20A2
SLC25A1
SLC25A13
SLC29A1
SLC2A2
SLC38A3
SLC39A7
SLC4A2
SLC6A12
SLC6A13
SLC6A16
SLC7A8
SLC9A3R2
SMOC1
SNX17
SOCS5
SPRED2
SPTAN1
SRD5A1
SSA1
STARD3
STC1
STK24
STRN4
STXBP2
SULT2A1
TAF10
TATDN2
TBL1X
TCEA2
TEC
tenascin-X
TFCOUP2
TGFBR2
TKTL1
TLH6
TM7SF2
TMPRSS6
TNFSF10
TNK1
TOM1
TP53I3
TREH
TTPA
TUBB4Q
UBAP2
UBTF
UQCRC1
UROS
USP21
USP22
VAT1
VIPR1
VTN
WDRX1
XAP2
XPGC
YARS
Z66207
ZAP128
ZBTB10
ZNF191
ZNF213
ZNF552
ZNF581
ZNHIT1
ZYX
