# Supplementary material for: Distinct cellular responses differentiating alcohol- and hepatitis C virus-induced liver cirrhosis
Source: Virol J. 2006 Nov 22;3:98. doi: 10.1186/1743-422X-3-98 (PMC1676004; doi:10.1186/1743-422X-3-98)
Supplement: Additional File 3 — "Group I and II gene names for Figure 4" The table lists gene names for groups differentiating cirrhosis class in Figure 4. [file 1743-422X-3-98-S3.xls]

## Sheet: Sheet1
Additional file 3: Group I and II gene names for Figure 4
Group I	Group II
Sept8	A1A
1 beta dynein heavy chain	AAA85332
AAC25584	ACTB
AAK67639	ACTG1
ABLIM1	AL580466
ACTG1	AP3M1
ADAMTS4	APEX1
ADCY3	APOC2
ADPRHL2	APOE
AHNAK	ARID1A
AL512742	ATPSB
AL530945	BF
ANKRD1	BLOC1S1
ANKRD10	C3
ANXA2	C9orf158
ANXA3	CAC38933
APCL	CANX
ASB1	CD4
ATP10A	CEBPA
ATP1A1	CHRNA4
ATP1B3	CLDN1
BAB25692	CLN3
BAB31320	CLU
BATF	CNN1
BC001748	CSF1
BCL2A1	CSNK2B
BDKRB1	CTNND1
BDKRB2	CTSB
BIN3	CYP4F11
BRAP	DAZAP2
C1orf24	ECM1
C1QTNF1	EIF5B
C22orf14	FCGRT
C6orf133	FLJ13868
C9orf127	FLJ30656
CACNB3	FOLR2
CBR3	FTL
CCL19	FXYD1
CCR6	G6PC
CD19	GNB2
CD2	GPSN2
CD3D	HKR3
CD3G	HNF4A
CD5	HPD
CD53	HPX
CD63	HUMAGCGB
CD69	HUSI-II
CDKN2A	IGFBP4
CFTR	ITIH4
CHIT1	KCNK3
CKIP-1	KDELR2
CLDN10	KHK
COL16A1	Ki-67
COL5A1	KPNA1
COL6A2	LAPTM4B
COPEB	LCAT
CRA	LMAN2
CRYAB	LOC51257
CSDA	LY6E
CSPG2	MAZ
CTGF	MBL2
CTNND2	MGAT1
CXCL3	MGC10540
CXCL6	MLLT3
CYR61	MOGAT2
DDR1	MPP1
DKFZP434B044	MPST
DKFZp586M1819	NIPSNAP1
DKK3	NLT
DLL1	NOV
DPT	PEMT
DPYSL3	PGLS
DRAL/Slim3/FHL2	PITRM1
DTNA	PKD2
DTX2	PPIF
DUSP4	PRAME
E2F3	PRDX2
EBI2	PTK7
EDG2	PTOV1
EMP1	RAB8A
EPS8L1	RBP4
FABP4	RRBP1
FABP5	SDC3
FGFR1	SERPINA1
FLJ12587	SLC13A3
FLJ12604	SLC25A1
FLJ20811	SLC29A1
FLJ22761	SLC38A3
FLNC	SPRED2
FOXC1	STK24
FPM315	TBL1X
FRZB	TEC
FUS	TKTL1
FXYD2	TM7SF2
FY	UROS
G0S8	USP22
GABBR1	VIPR1
GATA6	VTN
GCNT3	XPGC
GEM	ZAP128
GFPT2	ZNF213
GJA5	ZNF552
GOS24
GP1BB
GPC3
GPR171
GPR56
GPRC5B
HDAC11
hIk-1
HOMER1
HSPA12A
HSPB8
HSPG2
IER3
IFI16
IL4I1
IL7R
IL8
INPP4B
ISG20
ITIH5
JAG1
JAM3
KIAA0284
KIAA0531
KIAA0830
KIAA1304
KNS2
KRT15
KRT7
LAMA2
LAMC2
LASP1
layilin
LGALS3
LIMK2
LOC151162
LOXL2
LTB
MAP2
MAP3K8
MAPK10
MC1R
MEOX1
MFI2
MGAT5
MGC17330
MGP
MMP19
MMP7
MOX2
MPP3
MTHFD2
MTP18
MYB
MYOC
NEDD9
NELL2
NFATC1
NMES1
OSBPL3
OSMR
PCBP4
PCLO
PDE9A
PDGFA
PDLIM1
PDLIM3
PEA15
PFKFB3
PFKP
PHLDA2
PIK3R3
platelet-derived growth factor A-chain
PLAU
PLK3
PLVAP
PLXDC1
PMP22
PPAP2C
PRB4
PRKCQ
PRKWNK2
PSCDBP
PTMA
RAPGEF3
RASA3
RASGRP1
RASL11B
RECQL4
RELB
retGC
RGS1
RGS2
RGS4
RHOH
RNF36
ROR2
RRAD
RUNX3
SCGN
SEMA3F
SHC
SLAMF8
SLC12A7
SLC2A3
SLC38A1
SLC5A1
SLC5A11
SLC7A1
SLIT2
SMOC2
SNAI1
SNAI1P
SPIB
SPON1
SRPX2
STC2
TAC1
TACC1
TACSTD1
TACSTD2
TAGLN
TCRBV13S1-TCRBJ2S1
TMPRSS3
TNFAIP3
TNFRSF10B
TNFSF5
TPARL
TRAF2
TRIM11
TRIM45
TRPV6
TU3A
TUBA3
UBD
VCL
VIM
WISP1
WISP2
YWHAH
Z30428
ZNF462
ZNF83
